# Supplementary material for: Blood-based DNA methylation captures variance in adult height
Source: Genome Biol. 2026 Jan 20;27:37. doi: 10.1186/s13059-025-03918-7 (PMC12905977; doi:10.1186/s13059-025-03918-7)
Supplement: Supplementary file 2 — Additional file 2: Table S1. Variance captured in height in Generation Scotland by genome-wide DNAm and SNPs by variance decomposition method. Table S2. Identification of DNAm probes associated with height in Generation Scotland. Table S3. Prediction accuracy of MPS for height in the LBC1936 and LBC1921. Table S4. Prediction accuracy of MPS for height in ALSPAC for each time point. Table S5. Marginal association of health and lifestyle, lung function and height proxy traits with height and MPS in the LBC1936. Table S6. Association between the MPS and DNAm predicted cell type proportions in the LBC1936 and LBC192. Table S7. Demographic health and lifestyle phenotypes in the LBC1936. Table S8. Joint association of health and lifestyle with height, with and without adjustment for MPS in the LBC1936. [file 13059_2025_3918_MOESM2_ESM.xlsx]

## Sheet: Contents
List of Supplemental Tables	Description
Table S1	Variance captured in height in Generation Scotland by genome-wide DNAm and SNPs by variance decomposition method.
Table S2	Identification of DNAm probes associated with height in Generation Scotland.
Table S3	Prediction accuracy of MPS for height in the LBC1936 and LBC1921.
Table S4	Prediction accuracy of MPS for height in ALSPAC for each time point.
Table S5	Marginal association of health and lifestyle, lung function and height proxy traits with height and MPS in the LBC1936.
Table S6	Association between the MPS and DNAm predicted cell type proportions in the LBC1936 and LBC1921.
Table S7	Demographic health and lifestyle phenotypes in the LBC1936.
Table S8	Joint association of health and lifestyle with height, with and without adjustment for MPS in the LBC1936.

## Sheet: Table S1
Table S1: Variance captured in height in Generation Scotland by genome-wide DNAm and SNPs by variance decomposition method.
Variance estimates are presented for BayesR+ (95% credible intervals; CrI) and OREML (95% confidence intervals; CI) approaches. The proportion of phenotypic variance in age-and-sex adjusted height captured by DNAm marginally, SNPs marginally and DNAm and SNPs jointly. Marginal models include genome-wide DNAm or SNPs only. Joint models fit both genome-wide DNAm and SNPs simultaneously i.e. when co…
Method	Model	DNAm Variance (95% Crl or CI)	Genetic Variance (95% CrI or CI)	Total Variance (95% CrI or CI)
BayesR+	DNAm Marginal	0.289 (0.204, 0.365)
	SNP Marginal		0.563 (0.458, 0.668)
	DNAm + SNP Joint	0.250 (0.172, 0.319)	0.553 (0.462, 0.633)	0.803 (0.701, 0.872)
OSCA	DNAm Marginal	0.328 (0.255, 0.401)
	SNP Marginal		0.589 (0.505, 0.672)
	DNAm + SNP Joint	0.292 (0.219, 0.365)	0.534 (0.454, 0.614)	0.826 (0.730, 0.922)
Adjusted for PGS GIANT 2022
BayesR+	DNAm Marginal	0.221 (0.137, 0.317)
	SNP Marginal		0.260 (0.041, 0.481)
	DNAm + SNP Joint	0.214 (0.140, 0.307)	0.159 (0.000, 0.375)	0.372 (0.153, 0.587)
OREML	DNAm Marginal	0.263 (0.192, 0.334)
	SNP Marginal		0.291 (0.211, 0.291)
	DNAm + SNP Joint	0.246 (0.175, 0.317)	0.252 (0.174, 0.252)	0.498 (0.400, 0.596)
Adjusted for PGS GIANT 2018
BayesR+	DNAm Marginal	0.195 (0.117, 0.287)
	SNP Marginal		0.184 (0.062, 0.332)
	DNAm + SNP Joint	0.186 (0.103, 0.285)	0.131 (0.000, 0.398)	0.317 (0.127, 0.568)
OREML	DNAm Marginal	0.234 (0.165, 0.303)
	SNP Marginal		0.218 (0.136, 0.218)
	DNAm + SNP Joint	0.225 (0.156, 0.294)	0.194 (0.114, 0.194)	0.419 (0.319, 0.519)
Adjusted for 20 DNAm PCs
OREML	DNAm Marginal	0.344 (0.270, 0.418)
Adjusted for 20 SNP PCs
OREML	DNAm Marginal	0.297 (0.223, 0.371)
Adjusted for SES using deciles of SIMD
OREML	DNAm Marginal	0.348 (0.268, 0.429)

## Sheet: Table S2
Table S2: Identification of DNAm probes associated with height in Generation Scotland
DNAm probes with greater than 95% posterior inclusion probability (PIP) in the BayesR+ analysis. PIP reported for both marginal and joint (with SNPs) analysis. Trait associated from the EWAS catalogue (accessed 22JULY2024) are reported, along with study sample size (n), beta association coefficient and pvalue.
DNAm probe	CHR:POS (build GRCh37/ hg19)	Type	BayesR+ PIP		EWAS Catalogue
			Marginal	Joint	Trait	n	Beta ((M value)	Pvalue	References
cg07386640	14:38760089	Open sea	1	1	Incident COPD	17902	-0.026	2.1e-20	Hillary et al. 2023 (PMID: 1004247)
					Cancer treatment: asparaginase enzymes	2052	-0.198	5.3e-14	Song et al. 2021 (PMID: 33823916)
					Cancer treatment: anti-metabolites	2052	-0.161	8.1e-12	Song et al. 2021 (PMID: 33823916)
					C-reactive protein levels	17936	-0.61	9.4e-08	Hillary et al. 2024 (PMID: 38692281)
					Prevalent Ischemic Heart Disease (Self-report)	18059	-0.038	1.4e-06	Hillary et al. 2023 (PMID: 1004247)
					Smoking	912	NA	1.9e-06	Christiansen et al. 2021 (PMID: 33593402)
					Prevalent COPD (Self-report)	18078	-0.023	3.6e-06	Hillary et al. 2023 (PMID: 1004247)
					Incident Lung Cancer	18364	-0.0063	1.9e-05	Hillary et al. 2023 (PMID: 1004247)
cg09612304	6:153588652	Open sea	0.978	0.949	CCL14 protein levels (SeqId = 2900-53)	774	0.58	9.3e-05	Gadd et al. 2022 (PMID: 35945220)
					C-reactive protein levels	17936	1.7	5.1e-07	Hillary et al. 2024 (PMID: 38692281)

## Sheet: Table S3
Table S3: Prediction accuracy of MPS for height in the LBC1936 and LBC1921.
Change in prediction accuracy (adjusted R2) with the addition of the DNAm predictor for height measured in LBC1936 across five models (3 models for LBC1921). Performance of the different age- and sex-adjusted prediction models with (R2) and without the inclusion of the DNAm predictor for height (Reduced R2).
Models	DNAm Beta (cm)	DNAm Pvalue	R2	Comparison	Reduced R2	Incremental R2
LBC1936
MPS	0.106	9.21e-06	0.534	Base	0.524	0.01
GS PGS + MPS	0.097	4e-05	0.558	GS PGS	0.549	0.009
GIANT PGS + MPS	0.076	5.49e-05	0.717	GIANT PGS	0.711	0.005
Health and Lifestyle Factors + MPS	0.082	0.00349	0.538	Health and Lifestyle Factors	0.532	0.005
Health and Lifestyle Factors + GIANT PGS + MPS	0.05	0.02	0.728		0.726	0.002
LBC1921
MPS	0.04	0.22	0.551	Base	0.55	0.001
GS PGS + MPS	0.043	0.18	0.564	GS PGS	0.563	0.001
GIANT PGS + MPS	0.058	0.03	0.702	GIANT PGS	0.7	0.003

## Sheet: Table S4
Table S4: Prediction accuracy of MPS for height in ALSPAC for each time point
Presented is the correlation of the MPS and measured height and the prediction accuracy (incremental R2) of the MPS. Incremental R2 is calculated as the difference between the adjusted R2 of the full model (regression of height on MPS adjusted for sex and age, where required) and the reduced model (without the MPS).
Time Point	Correlation of MPS and height (95% CI)	R2	Reduced R2 (without MPS)	Incremental R2
Age 7	0.21 (0.146, 0.27)	0.0567	0.02	0.036
Age 9	0.17 (0.07, 0.27)	0.053	0.029	0.024
Age 15-17	0.15 (0.11, 0.19)	0.506	0.505	0.001
Age 24	0.23 (0.16, 0.29)	0.55	0.54	0.01
Parental generation (Mothers and Fathers)	0.14 (0.09, 0.20)	0.547	0.544	0.002

## Sheet: Table S5
Table S5: Marginal association of health and lifestyle, lung function and height proxy traits with height and MPS in the LBC1936
All models were adjusted for age and sex. Each trait has been mean centred and variance unit scaled.
	Marginal Association with Height			Marginal Association with MPS
Health and Lifestyle factors	Effect	SE	Pvalue	Effect	SE	Pvalue
BMI	-0.04	0.03	0.1	-0.03	0.04	0.46
Alcohol consumption	0.07	0.02	0.0025	0.01	0.03	0.65
Depression score	-0.03	0.03	0.25	-0.04	0.04	0.34
Protein intake	0.04	0.03	0.18	0.04	0.04	0.31
Physical activity	0.04	0.03	0.1	0.04	0.03	0.21
Self-reported smoking: current smoker	0	0.09	0.98	-0.5	0.12	6.8e-05
Self-reported smoking: ex-smoker	-0.03	0.06	0.57	-0.12	0.08	0.13
Self-reported smoking: never smoker
High blood pressure	-0.1	0.05	0.07	-0.05	0.08	0.52
Osteoporosis	-0.05	0.14	0.71	0.09	0.19	0.65
Deprivation index	0.08	0.03	0.0029	0.17	0.04	7.2e-06
Education	0.15	0.02	8.9e-10	0.13	0.03	0.00011
Father's job class	-0.1	0.03	0.001	-0.13	0.04	0.0011
Social class	-0.1	0.03	0.00071	-0.07	0.04	0.088
6m walk time	-0.28	0.12	0.023	-0.29	0.17	0.09
MPS	0.106	0.02	9.21e-06
Lung function traits
PEF	0.12	0.03	0.0003	0.11	0.05	0.02
FEV	0.34	0.03	5.5e-25	0.1	0.05	0.028
FVC	0.42	0.03	9.4e-35	0.09	0.05	0.084
FER	-0.08	0.03	0.0027	0.06	0.04	0.12
Height proxy traits
Demi-span	0.71	0.02	3.60x10-124	0.17	0.05	8.60x10-4
Head circumference	0.25	0.03	7.90x10-13	-0.07	0.05	1.70x10-1
Grip strength	0.37	0.04	3.70x10-18	0.06	0.06	2.80x10-1

## Sheet: Table S6
Table S6: Association between the MPS and DNAm predicted cell type proportions in the LBC1936 and LBC1921.
Presented are the coefficients from regressing the MPS on age, sex and cell type proportions. We also present the associations between height and cell type proportions for comparison (adjusted for age and sex). Cell type proportions were estimated using the algorithm proposed by Houseman et al.
Cell Type	Association with MPS in LBC1936 (SE)	Association with MPS in LBC1921 (SE)
Bcell	-0.11 (0.79)	-0.09 (0.85)
CD4T	-0.08 (0.85)	-0.03 (0.95)
CD8T	-0.09 (0.84)	-0.04 (0.93)
Eos	-0.11 (0.83)	-0.06 (0.91)
Mono	-0.27 (0.52)	-0.26 (0.54)
Neu	-0.15 (0.74)	-0.1 (0.83)
NK	-0.16 (0.69)	-0.11 (0.79)

## Sheet: Table S7
Table S7: Demographic health and lifestyle phenotypes in the LBC1936
	n	Mean	SD
Health and Lifestyle factors
Body-mass index (BMI, kg/m2)	857	27.8	4.3
Units of alcohol consumed per week (Alcohol consumption)	856	9.6	11.7
Hospital Anxiety and Depression Scale (Depression score)	856	2.7	2.1
Daily protein intake from a food frequency questionnaire (Protein intake)	727	74.6	23.4
Level of physical activity (Physical activity)	761	3	1.1
Self-reported smoking: current smoker	97 (11.9%)
Self-reported smoking: ex-smoker	365 (44.7%)
Self-reported smoking: never smoker	399 (48.9%)
High blood pressure (self-reported)	354 (41.1%)
Osteoporosis (self-reported)	21 (3.7%)
SIMD Deprivation Index (Deprivation index)	855	4640.5	1880.5
Number of years in full time education (Education)	861	10.7	1.1
Father's job class (numeric; 1-5)	759	2.9	0.9
HMSO social class (Social class)	843	2.4	0.9
6 metre walk time (seconds)	844	3.8	0.9
Lung function traits
Peak expiratory flow (PEF)	859	352.3	133
Forced expiratory volume (FEV)	858	2.4	0.7
Forced vital capacity (FVC)	859	3	0.9
Forced expiratory rate (FER)	859	82	17.9
Height proxy traits
Demi-span	860	77.7	4.8
Head circumference	860	57	2.1
Grip strength (kg)	857	29.6	10.1

## Sheet: Table S8
Table S8: Joint association of health and lifestyle with height, with and without adjustment for MPS in the LBC1936
Joint model was also adjusted for age and sex.
	Full Model (all health and lifestyle factors)			Full Model + MPS
Health and Lifestyle factors	Effect	SE	Pvalue	Effect	SE	Pvalue
BMI	-0.01	0.03	0.666	-0.01	0.03	0.71
Alcohol consumption	0.05	0.02	0.0385	0.05	0.02	0.0352
Depression score	-0.01	0.03	0.646	-0.01	0.03	0.693
Protein intake	0.03	0.03	0.188	0.03	0.03	0.224
Physical activity	0.01	0.03	0.662	0.01	0.03	0.643
Self-reported smoking: current smoker	0.01	0.06	0.885	0.01	0.06	0.833
Self-reported smoking: ex-smoker	0.11	0.09	0.228	0.14	0.09	0.135
Self-reported smoking: Never smoker
High blood pressure	-0.06	0.05	0.311	-0.05	0.05	0.331
Osteoporosis	-0.03	0.14	0.837	-0.03	0.14	0.833
Deprivation index	0.05	0.03	0.122	0.04	0.03	0.209
Education	0.11	0.03	0.00025	0.1	0.03	0.000668
Father's job class	-0.04	0.03	0.208	-0.03	0.03	0.28
Social class	-0.01	0.03	0.682	-0.02	0.03	0.574
6m walk time	0.01	0.13	0.943	0.01	0.13	0.949
MPS				0.79	0.27	0.00349
